# Supplementary material for: Prevalence of Parasitic Infections with Zoonotic Potential in Tilapia: A Systematic Review and Meta-Analysis
Source: Animals (Basel). 2022 Oct 17;12(20):2800. doi: 10.3390/ani12202800 (PMC9597807; doi:10.3390/ani12202800)
Supplement: Supplementary file 1 [file animals-12-02800-s001.zip]

Archive with 1 entries (1 files):
- animals-1882507-supplementary materials.pdf
